# Supplementary material for: Long-Term Dynamic Changes in Hybrid Immunity over Six Months after Inactivated and Adenoviral Vector Vaccination in Individuals with Previous SARS-CoV-2 Infection
Source: Vaccines (Basel). 2024 Feb 10;12(2):180. doi: 10.3390/vaccines12020180 (PMC10891631; doi:10.3390/vaccines12020180)
Supplement: Supplementary file 1 [file vaccines-12-00180-s001.zip]

Archive with 1 entries (1 files):
- vaccines-2837969-supplementary.pdf
